# Supplementary material for: Weather-Based Predictive Modeling of Cercospora beticola Infection Events in Sugar Beet in Belgium
Source: J Fungi (Basel). 2021 Sep 18;7(9):777. doi: 10.3390/jof7090777 (PMC8470031; doi:10.3390/jof7090777)
Supplement: Supplementary file 1 [file jof-07-00777-s001.zip]

Archive with 1 entries (1 files):
- jof-1357917-supplementary.pdf
